# Supplementary material for: Spatiotemporal Variation of Urban Plant Diversity and above Ground Biomass in Haikou, China
Source: Biology (Basel). 2022 Dec 14;11(12):1824. doi: 10.3390/biology11121824 (PMC9775028; doi:10.3390/biology11121824)
Supplement: Supplementary file 1 [file biology-11-01824-s001.zip]

Archive with 1 entries (1 files):
- biology-2053662-Supplementary Materials-New Version.pdf
